# Supplementary material for: Highly Effective Anti-Organic Fouling Performance of a Modified PVDF Membrane Using a Triple-Component Copolymer of P(Stx-co-MAAy)-g-fPEGz as the Additive
Source: Membranes (Basel). 2021 Nov 30;11(12):951. doi: 10.3390/membranes11120951 (PMC8707838; doi:10.3390/membranes11120951)
Supplement: Supplementary file 1 [file membranes-11-00951-s001.zip]

Archive with 1 entries (1 files):
- membranes-1434797-supplementary.pdf
